# Supplementary material for: Phase variable DNA repeats in Neisseria gonorrhoeae influence transcription, translation, and protein sequence variation
Source: Microb Genom. 2016 Aug 25;2(8):e000078. doi: 10.1099/mgen.0.000078 (PMC5320596; doi:10.1099/mgen.0.000078)
Supplement: Supplementary file 1 [file mgen-02-78-s001.xlsx]

## Sheet: Table S1
Supplementary Table 1. Complete list of candidate phase variable genes including locus identifiers for all six N. gonorrhoeae complete genomes investigated.
Gene	FA1090 locus*	Repeat in FA1090*	NCCP11945 locus†	Repeat in NCCP11945†	FA19 locus‡	Repeat in FA19‡	FA6140 locus§	Repeat in FA6140§	35/02 locusǁ	Repeat in 35/02ǁ	MS11 locus¶	Repeat in MS11¶	N. gonorrhoeae candidacy#	Reference
porA	NGO_04715	(T)11C(G)6T	NGK_0906 & NGK_0907**	(T)9C(G)6T	VT05_RS03585	(T)8C(G)8T	WX60_RS01320	(T)9C(G)6T	WX61_RS10730	(T)9C(G)6T	NGFG_RS05045	(T)9C(G)6TT	Known	van der Ende et al., 1995
lipoprotein	NGO2047	(A)9	NGK_2186††	(A)8	VT05_RS09915	(A)8	WX60_RS08685	(A)9	WX61_RS04400	(A)9	NGFG_RS11385	(A)8	Yes
fetA / frpB	NGO2093	(C)13	NGK_2557	(C)14	VT05_RS10220	(C)10	WX60_RS08950	(C)11	WX61_RS06255	(C)11	NGFG_RS11700	(C)11	Known	Carson et al., 2000
pilC2	NGO0055	(G)13	NGK_0074	(G)9	VT05_RS10940	(G)10	WX60_RS09660	(G)13	WX61_RS06975	(G)9CAGG	NGFG_RS00285	(G)12	Known	Jonsson et al., 1991
opa	NGO0066a	(CTTCT)13CTTCG	NGK_0096	(CTTCT)8CTTCC	VT05_RS11020	(CTTCT)4CTTCC	WX60_RS09735	CTT(CTTCT)10CTTCC	WX61_RS07050	(CTTCT)6(CTTCC)2	NGFG_RS00365	(CTTCT)8CTTCC	Known	Stern & Meyer, 1987
opa	NGO0070	(CTTCT)9CTTCG	NGK_0102	(CTTCT)7CTTCC	VT05_RS11040	(CTTCT)8CTTCC	WX60_RS09755	(CTTCT)17CTTCC	WX61_RS07070	(CTTCT)7CTTCC	NGFG_RS00385	(CTTCT)7CTTCC	Known	Stern & Meyer, 1987
pglH	NGO0086	(C)10	NP	NP	VT05_RS11130	no repeat	WX60_RS09845	no repeat	WX61_RS07170	no repeat	NP	NP	Known	Power et al., 2003
pglG	NGO0087	A(C)7	NP	NP	VT05_RS11135	A(C)9	WX60_RS09850	A(C)6	WX61_RS07175	A(C)6	NP	NP	Known	Power et al., 2003
pglE	NGO0207	(CAAACAC)4	NGK_0339	(CAAACAC)8(CAAATAC)3	VT05_RS11775	(CAAACAC)6CAAATACCAAACACCAAATAC	WX60_RS10475	(CAAACAC)10CAAATACCAAACACCAAATACCAAACAC(CAAATAC)2	WX61_RS08150	(CAAACAC)24CAAATAC	NGFG_RS01110	(CAAACAC)15(CAAATAC)3	Known	Power et al., 2003
hsdS	NGO_02155	(G)7	NGK_0571	(G)7	VT05_RS00760	(G)8	WX60_RS11515	(G)9	WX61_RS09195	(G)7	NGFG_RS02160	(G)7	Known	Adamczyk-Poplawska et al., 2011
hypothetical	NGO0527	(C)6A(C)9GC	NGK_1405	(C)6A(C)8GC	VT05_RS01375	(C)7A(C)4T(C)3GC	WX60_RS03235	(C)7A(C)4T(C)3GC	WX61_RS00895	(C)11A(C)8GCGC	NGFG_RS02800	(C)6A(C)14GCC	Yes
modB	NGO0545	(CCCAA)12	NGK_1384	(CCCAA)11	VT05_RS01460	(CCCAA)12	WX60_RS03145	(CCCAA)4	WX61_RS00800	(CCCAA)11	NGFG_RS02880	(CCCAA)7	Known	Srikhanta et al., 2009
replication initiation factor	NGO_06135	(C)8TTATCTAACA(G)7	NGK_1957	(C)11TTATCTAACA(G)8	VT05_RS04875	(C)7TTATCTAACA(G)7	WX60_RS03635	(C)6TTATCTAACA(G)5	WX61_RS03490	(C)11TTATCTAACA(G)8	NGFG_RS06490	(C)10TTATCTAACA(G)7	Yes
modA	NGO0641	(GCCA)37	NGK_1272	(GCCA)18	VT05_RS01960	(GCCA)24GTCA	WX60_RS02640	(GCCA)24	WX61_RS00300	(GCCA)19	NGFG_RS03385	(GCCA)24	Known	Srikhanta et al., 2009
replication initiation factor	NGO_06695	(C)8TTATCTAACA(G)7	NGK_1486	(C)9TTATCTAACA(G)7	VT05_RS05440	(C)7TTATCTAACA(G)7	WX60_RS04195	(C)9TTATCTAACA(G)6	WX61_RS01270	(C)11TTATCTAACA(G)8	NGFG_RS07045	(C)9TTATCTAACA(G)7	Yes
opa	NGO0950a	(CTTCT)16CTTCC	NGK_0847	(CTTCT)19CTTCC	VT05_RS03845	(CTTCT)13CTTCC	WX60_RS01060	(CTTCT)16CTTCC	WX61_RS10470	(CTTCT)8CTTCC	NGFG_RS05305	(CTTCT)4CTTCC	Known	Stern & Meyer, 1987
hypothetical	NGO0964	(AAGC)4	NGK_0831a	(AAGC)8	VT05_RS03910	(AAGC)15	WX60_RS00995	(AAGC)7	WX61_RS10405	(AAGC)9	NGFG_RS05375	(AAGC)7	Yes
virG	NGO0985	(AAGC)3	NGK_0804	(AAGC)3	VT05_RS04020	(AAGC)2	WX60_RS00880	(AAGC)3	WX61_RS10290	(AAGC)3	NGFG_RS05480	(AAGC)3	Yes
opa	NGO1040a	(CTTCT)20CTTCC	NGK_0749	(CTTCT)20CTTCC	VT05_RS04320	(CTTCT)10CTTCC	WX60_RS00610	(CTTCT)7CTTCC	WX61_RS10010	(CTTCT)12CTTCC	NGFG_RS05770	(CTTCT)13CTTCCCTTCT(CTTCC)2	Known	Stern & Meyer, 1987
opa	NGO1073a	(CTTCT)2CTTCC	NGK_0693	(CTTCT)10CTTCC	VT05_RS04555	(CTTCT)11CTTCC	WX60_RS00375	(CTTCT)12CTTCC	WX61_RS09790	(CTTCT)18CTTCC	NGFG_RS06015	(CTTCT)7CTTCC	Known	Stern & Meyer, 1987
opa	NGO1277a	(CTTCT)11CTTCC	NGK_1495	(CTTCT)7CTTCC	VT05_RS05475	CTT(CTTCT)11CTTCC	WX60_RS04230	(CTTCT)11CTTCC	WX61_RS01310	(CTTCT)7CTTCC	NGFG_RS07085	(CTTCT)8CTTCC	Known	Stern & Meyer, 1987
adhesion	NGO1445	(CAAG)20CAAA	NGK_1705	(CAAG)12CAAA	VT05_RS06410	(CAAG)12CAAA	WX60_RS05175	(CAAG)6CAAA	WX61_RS02245	(CAAG)9CAAA	NGFG_RS08015	(CAAG)6CAAA	Yes
opa	NGO1463a	(CTTCT)10CTTCC	NGK_1729	(CTTCT)7CTTCC	VT05_RS06485	(CTTCT)11CTTCC	WX60_RS05265	(CTTCT)12CTTCC	WX61_RS02330	(CTTCT)12CTTCC	NGFG_RS08090	(CTTCT)10CTTCC	Known	Stern & Meyer, 1987
opa	NGO1513	(CTTCT)12CTTCG	NGK_1799	(CTTCT)14CTTCC	VT05_RS06740	CTT(CTTCT)10CTTCC	WX60_RS05520	NP	WX61_RS02595	(CTTCT)6CTTCG	NGFG_RS08385	(CTTCT)7CTTCG	Known	Stern & Meyer, 1987
opa	NGO1553a	(CTTCT)4CTTCC	NGK_1847	(CTTCT)9CTTCC	VT05_RS06965	(CTTCT)17CTTCC	WX60_RS05745	(CTTCT)8CTTCC	WX61_RS02820	(CTTCT)8CTTCC	NGFG_RS08610	(CTTCT)14CTTCC	Known	Stern & Meyer, 1987
autA	NGO1689	(AAGC)3	NGK_2082	(AAGC)3	VT05_RS07825	(AAGC)14	WX60_RS06615	(AAGC)3	WX61_RS03920	(AAGC)3	NGFG_RS09330	(AAGC)3	Known	Peak et al., 1999; Arenas et al., 2015
pgtA	NGO1765	(G)11	NGK_2516	GGGAGCGGG	VT05_RS08235	(G)19	WX60_RS07040	(G)19	WX61_RS06075	GGGAGCGGG	NGFG_RS09750	GGGAGCGGG	Known	Banerjee et al., 2002
repetitive large surface lipoprotein	NGO_09875 & NGO_09870**	(G)8	NGK_2422 & NGK_2423**	(G)7	VT05_RS08730	(G)7	WX60_RS07535	(G)7	WX61_RS05585	(G)7	NGFG_RS10240	(G)7	Yes
opa	NGO1861a	(CTTCT)13CTTCC	NGK_2410	(CTTCT)11CTTCC	VT05_RS08825	(CTTCT)13CTTCC	WX60_RS07630	(CTTCT)2CTTCC	WX61_RS05490	(CTTCT)13CTTCC	NGFG_RS10330	(CTTCT)30CTTCC	Known	Stern & Meyer, 1987
pilC1	NGO1912	(G)11	NGK_2342	(G)13	VT05_RS09130	(G)11	WX60_RS07935	GGGC(G)11	WX61_RS05130	(G)15	NGFG_RS10640	(G)11	Known	Jonsson et al., 1991
hypothetical	NGO1953	(C)8	NGK_2297	(C)8	VT05_RS09330	(C)8	WX60_RS08135	(C)8	WX61_RS04935	(C)9	NGFG_RS10845	(C)8	Yes
pyrimidine 5'-nucleotidase	NGO2055 & NGK2054	(C)6	NGK_2176	CAAACCCC	VT05_RS09960	CAAACCCC	WX60_RS08730	CAAACCCC	WX61_RS04355	(C)9	NGFG_RS11430	(C)10	Yes
opa	NGO2060a	(CTTCT)10CTTCG	NP	NP	NP	NP	NP	NP	WX61_RS04325	(CTTCT)6CTTCC	NP	NP	Known	Stern & Meyer, 1987
opa	NP	NP	NGK_2170	(CTTCT)14CTTCC	NP	NP	NP	NP	NP	NP	NP	NP	Known	Stern & Meyer, 1987
lgtG	NGO2072	(C)11	NGK_2534 & NGK_2533**	(C)12	VT05_RS10115	(C)10	WX60_RS08845	(C)10	WX61_RS06150	(C)10	NGFG_RS11595	(C)10	Known	Mackinnon et al., 2002
hpuA	NGO2110	(G)9	NGK_2581	(G)10	VT05_RS10310	(G)9	WX60_RS09040	(G)9	WX61_RS06345	(G)8	NGFG_RS11790	(G)8	Known	Chen et al., 1998
lgtA	NGO11610	(G)11	NGK_2630	(G)11	VT05_RS10530	(G)14A	WX60_RS09250	(G)17A	WX61_RS06565	(G)20A	NGFG_RS12010	(G)10A	Known	Erwin et al., 1996
lgtC	NGO2156	(G)14	NGK_2632	(G)13	VT05_RS10540	(G)13	WX60_RS09260	(G)10	WX61_RS06575	(G)16	NGFG_RS12020	(G)8	Known	Shafer et al., 2002
lgtD	NGO2158	A(G)14	NGK_2634	A(G)16	VT05_RS10550	(G)13	WX60_RS09270	A(G)12	WX61_RS06585	A(G)18	NGFG_RS12025	A(G)13	Known	Shafer et al., 2002
ispH	NGO0072	(G)8	NGK_0106	(G)8	VT05_RS11050	(G)8	WX60_RS09765	(G)8	WX61_RS07090	(G)8	NGFG_RS00400	(G)8	(yes)
membrane protein	NGO0691	(G)6	NGK_1211	(G)7	VT05_RS02225	(G)7	WX60_RS02380	(G)6	WX61_RS00040	(G)7	NGFG_RS03645	(G)7	Yes
mafB cassette	NGO1386	(C)7	NGK_1624	(C)9	VT05_RS06060	deletion‡‡	WX60_RS04830	(C)10	WX61_RS01905	(C)8	NGFG_RS07670	(C)10	Yes
pilin cassette	NGO_11140	CCGC	NGK_2161	(C)8	VT05_RS10015	(C)5GCC	WX60_RS08810	CCGCC	WX61_RS04290	(C)5	NGFG_RS11490	CCT(C)5	Yes
* From the N. gonorrhoeae strain FA1090 genome sequence (NC_002946.2).
† From the N. gonorrhoeae strain NCCP11945 genome sequence (CP00150.1).
‡ From the N. gonorrhoeae strain FA19 genome sequence (NZ_CP012026.1).
§ From the N. gonorrhoeae strain FA6140 genome sequence (NZ_CP012027.1).
ǁ From the N. gonorrhoeae strain 35/02 genome sequence (NZ_CP012028.1).
¶ From the N. gonorrhoeae strain MS11 genome sequence (NC_022240.1).
# Gene phase variation candidacy in N. gonorrhoeae. Known – phase variation has been reported in the literature. Yes – there is evidence of repeat tract variation between strains supporting phase variation. (yes) – although there is no variation between strains investigated here, tracts of this length vary on other genes (Chen et al., 1998; Shafer et al., 2002; Adamczyk-Poplawska et al., 2011).
** This CDS appears to be frame-shifted and annotated as two CDSs.
†† NGK_2186 and NGO2047 annotations are on opposite strands.
‡‡ There is a 400 bp deletion in this strain encompassing the region that would contain this repeat.
NP The CDS is not present in this strain.

## Sheet: Table S2
Supplementary Table 2. Next-generation sequencing read data for candidate phase variable genes in N. gonorrhoeae.
Gene	FA1090 locus*	Repeat in FA1090*	NCCP11945 locus†	Repeat in NCCP11945†	Repeat in FA19‡	Repeat in FA6140§	Repeat in 35/02ǁ	Repeat in MS11¶	N. gonorrhoeae candidacy#	KU1-4 (8 wks)**	KU1-45 (8 wks)††	KU1-95 (20 wks)‡‡	KU1-96 (20 wks)§§	2928-NS1ǁǁ	2929-NS2¶¶	Repeat location in NCCP11945†
ispH	NGO0072	(G)8	NGK_0106	(G)8	(G)8	(G)8	(G)8	(G)8	(yes)	(G)8(4F,4R), (G)7(6F,8R), (G)10(1R)	(G)9(7F,3R), (G)8(10F,13R), (G)10(1R), (G)11(1F), (G)7(2F)	(G)10(2R), (G)8(6F,5R), (G)9(2F,5R), (G)7(5F)	(G)7(1F,1R), (G)6CG(1R)	(G)8(6F,12R)	(G)8(6F,11R)	79691
virG	NGO0985	(AAGC)3	NGK_0804	(AAGC)3	(AAGC)2	(AAGC)3	(AAGC)3	(AAGC)3	Yes	(AAGC)3(8F,9R), AAGCAAAGCAAGC(1R)	(AAGC)3(5F,8R), AAGCAAGACAAGC(1F)	(AAGC)3(3F,9R)	(AAGC)3(2F,1R)	(AAGC)3(8F,7R)	(AAGC)3(1F,2R)	656995
hypothetical	NGO0964	(AAGC)4	NGK_0831a	(AAGC)8	(AAGC)15	(AAGC)7	(AAGC)9	(AAGC)7	Yes	(AAGC)8(1F,1R)	(AAGC)8(8F), (AAGC)2C(AAGC)6(1F), (AAGC)7(1F)	(AAGC)8(7F,4R)	(AAGC)8(2F,1R)	(AAGC)8(1F)	(AAGC)7(1F), (AAGC)8(1R)	676106
membrane protein	NGO0691	(G)6	NGK_1211	(G)7	(G)7	(G)6	(G)7	(G)7	Yes	(G)7(5F,5R), (G)6(2F,3R), (G)8(1R)	(G)7(8F,8R), (G)6(2F,1R), (G)8(1F,3R)	(G)7(5F,7R), (G)8(1F,3R), (G)6(5F)	(G)7(4F,1R), (G)6(1F)	(G)7(4F,3R)	(G)7(3F,4R)	990022
hypothetical	NGO0527	(C)6A(C)9GC	NGK_1405	(C)6A(C)8GC	(C)7A(C)4T(C)3GC	(C)7A(C)4T(C)3GC	(C)11A(C)8GCGC	(C)6A(C)14GCC	Yes	(C)6A(C)7(1F), (C)5A(C)8(2F), (C)5A(C)7(3F), (C)6A(C)8(1F), (C)5A(C)5(1R)	(C)6A(C)8(3F), CT(C)4A(C)9(1F), (C)6A(C)9(3F), (C)5A(C)7(1F), (C)5A(C)8(2F), (C)6(1F)	(C)5A(C)7(2F), (C)6A(C)8(5F), (C)6A(C)9(1F), (C)3(G)3(C)5A(C)7(1F), (C)5A(C)7(1F)	(C)6A(C)8(1F), (C)6A(C)7(1F)	(C)6A(C)8(6F)	(C)6A(C)8(3F)	1172254
replication initiation factor	NGO_06695	(C)8TTATCTAACA(G)7	NGK_1486	(C)9TTATCTAACA(G)7	(C)7TTATCTAACA(G)7	(C)9TTATCTAACA(G)6	(C)11TTATCTAACA(G)8	(C)9TTATCTAACA(G)7	Yes	(C)9&(G)7(2F,5R), (C)8&(G)7(3R), (C)8&(G)5(1R), (C)8(1R), (G)7(3F,4R), (C)9&(G)6(2F), (C)9&(G)8(1R), (C)10&(G)7(1R), (C)7&(G)6(1R), (C)7&(G)7(1R)	(C)9&(G)9(1F), (G)7(1F), (C)9&(G)7(5F,4R), (C)10&(G)7(1F, 3R), (C)10&(G)8(2F), (C)8&(G)7(3F), (C)10(1F), (C)9&(G)6(3R), (C)10&(G)6(1R), (G)6(1R), (C)11&(G)7(2R), (C)9(1R), (C)9&(G)8(1F)	(C)11&(G)7(2R), (C)10(1F), (C)8&(G)7(1F), (C)9&(G)6(1R), (C)10&(G)4TCC(1R), (G)7(1F,2R), (C)7(1R), (C)9&(G)7(3F,1R), (C)9(2F,1R)	(G)7(1R), (C)8&(G)6(2F)	(C)9&(G)7(14F,13R), (C)9(3F,2R), (G)7(3F,2R)	(C)9&(G)7(11F,2R), (C)9(2F,1R), (C)10&(G)7(1F,1R), (G)7(2F)	1228002
mafB cassette	NGO1386	(C)7	NGK_1624	(C)9	deletion##	(C)10	(C)8	(C)10	Yes	(C)8(9F), (C)9(6F,3R)	(C)10(5F), (C)7(2R), (C)8(1F), (C)9(2F, 1R)	(C)9(5F,3R), (C)8(4F,2R), (C)10(4F), (C)7(1F,1R)	(C)8(1F,1R), (C)7(1F), (C)5A(C)4(1R)	(C)9(12F,12R)	(C)9(11F,8R), (C)10(1F,1R)	1355998
adhesion	NGO1445	(CAAG)20CAAA	NGK_1705	(CAAG)12CAAA	(CAAG)12CAAA	(CAAG)6CAAA	(CAAG)9CAAA	(CAAG)6CAAA	Yes	(CAAG)12CAAA(4R), (CAAG)9CAAA(1F), (CAAG)12CAA(2F)	(CAAG)12ACTAAA(1R), (CAAG)8CAAAG(CAAG)2CAAAGCAA(1F), (CAAG)11CAAAGCAA(2F), (CAAG)12CAA(3F,1R), (CAAG)12ACAAA(2R), (CAAG)3CAAAG(CAAG)4CAAAG(CCAG)2CAAAGCAAA(1F)	(CAAG)12CAAA(7F,13R), (CAAG)13CAAA(1F), CAAGAAG(CAAG)11(1R)	(CAAG)12(1F)	(CAAG)12(6F,12R), (CAAG)13(1F), (CAAG)11(1R)	(CAAG)12(6F,2R)	1419715
replication initiation factor	NGO_06135	(C)8TTATCTAACA(G)7	NGK_1957	(C)11TTATCTAACA(G)8	(C)7TTATCTAACA(G)7	(C)6TTATCTAACA(G)5	(C)11TTATCTAACA(G)8	(C)10TTATCTAACA(G)7	Yes	(C)10TTATCTAACA(G)7(1F), (C)12TTATCTAACA(G)7(1F), (C)9TTATCTAACA(G)5(1F), (C)11TTATCTAACA(G)8(1F), (C)10TTATCTAACA(G)6(1F), (C)10(1F), (G)8(3R), (G)6(1F)	(C)13TTATCTAACA(G)8(1R), (C)12TTATCTAACA(G)9(4F,4R), (C)9TTATCTAACA(G)8(1F), (C)11TTATCTAACA(G)8(3F,1R), (C)12TTATCTAACA(G)8(7R), (C)11TTATCTAACA(G)9(3F), (C)10TTATCTAACA(G)8(1F,2R), (C)11TTATCTAACA(G)7(1R), (C)12TTATCTAACA(G)10(1F), (G)9(2F,1R), (G)8(2F,1R)	(C)11&(G)9(2F,1R), (C)12&(G)9(1F), (C)10&(G)7(1R), (C)10&(G)9(1F), (C)9&(G)7(1R), (C)11&(G)10(1F), (C)9&(G)6(1R), (C)11&(G)7(1R), (C)12&(G)8(1F,2R), (G)8(2F,1R), (C)11&(G)8(2F,1R), (C)12&(G)7(1R), (C)12(G)4T(G)3(1R), (C)10&(G)8(2F), (C)11(1F)	(G)9(1F,1R)	(C)10&(G)8(1F), (C)11&(G)8(10F,4R), (G)8(1F,1R), (C)11(2F,5R), (C)6A(C)4(1F)	(C)11&(G)8(8F), (C)10(1R), (C)9&(G)8(1F), (C)10&(G)8(2F), (G)8(2F), (C)11(1R)	1615314
pilin cassette	NGO_11140	CCGC	NGK_2161	(C)8	(C)5GCC	CCGCC	(C)5	CCT(C)5	Yes	(C)8(3F, 4R), (C)7(3F, 4R), (C)6(1F)	(C)8(11R), (C)7(3R), (C)9(1R)	(C)8(4F,12R), (C)7(4F), (C)9(1F,1R), (C)6(1R)	(C)8(1F)	(C)8(7F,11R), (C)7(1R)	(C)8(3F,8R)	1792194
pyrimidine 5'-nucleotidase	NGO2055 & NGK2054	(C)6	NGK_2176	CAAACCCC	CAAACCCC	CAAACCCC	(C)9	(C)10	Yes	CAAACCC(2F), CAAACCCC(7F,8R), CAACCCC(1R)	CAAACCCC(17F,10R), CAACCC(1R), CAAACCC(1F,2R), CAAAACCCC(1R)	CAAACCC(3F), CAAACCCC(10F,11R), CAAACCCCC(1F)	CAAACCCC(2R)	CAAACCCC(16F,7R)	CAAACCCC(13F,7R), CACACCCC(1F)	1803603
lipoprotein	NGO2047	(A)9	NGK_2186***	(A)8	(A)8	(A)9	(A)9	(A)8	Yes	(A)8(11F,3R), (A)7(6F,3R), (A)9(2R)	(A)7(11F,2R), (A)8(7F, 7R), (A)9(3F,11R), (A)10(7R), (A)6(1F)	(A)8(10F,10R), (A)7(1F), (A)9(2F,5R)	no data	(A)8(24F,8R), (A)9(1R)	(A)8(15F,8R)	1811461
hypothetical	NGO1953	(C)8	NGK_2297	(C)8	(C)8	(C)8	(C)9	(C)8	Yes	(C)7(1F,3R), (C)8(9F,10R)	(C)8(9F,7R), (C)7(2F,2R), (C)9(4F,6R)	(C)8(9F,10R), (C)9(2F), (C)7(1F,2R)	(C)7(1F), (C)6(1R)	(C)8(9F,9R)	(C)8(4F,2R)	1907607
repetitive large surface lipoprotein	NGO_09875 & NGO_09870†††	(G)8	NGK_2422 & NGK_2423†††	(G)7	(G)7	(G)7	(G)7	(G)7	Yes	(G)7(8F, 5R), (G)6(3F, 3R)	(G)7(5F,2R), (G)6(2R)	(G)7(7F,5R), (G)6(4F,7R), A(G)6(1F), (G)5TG(1F), (G)8(2F), (G)5(1R)	(G)8(1F)	(G)7(18F,14R)	(G)7(8F,8R)	2024561
fetA / frpB	NGO2093	(C)13	NGK_2557	(C)14	(C)10	(C)11	(C)11	(C)11	Known	(C)11(3F,2R), (C)10(2F), (C)12(1F)	(C)12 (2F), (C)10 (3F), (C)11(2F), (C)14(1F), (C)15(1F), (C)8(1F)	(C)11(5F), (C)12(1F)	no data	(C)11(2R), (C)10(1F), (C)12(3F,3R)	(C)6A(C)5(1R), (C)11(1F)	2149455
pilC1	NGO1912	(G)11	NGK_2342	(G)13	(G)11	GGGC(G)11	(G)15	(G)11	Known	(G)12(3F), (G)11(5F,1R), (G)9(1F,5R), (G)10(1R)	(G)14(4F), (G)13(6F), (G)12(4F), (G)11(1F)	(G)11(4F), (G)12CGG(1F), (G)6(1R)	(G)10(1F)	(G)13(1F), (G)14(1F), (G)12(2F,2R), (G)16(1R), (G)15(1R), (G)11(1F)	(G)12(1F), (G)16(2R), (G)13(2F)	1942124
opa	NGO0950a	(CTTCT)16CTTCC	NGK_0847	(CTTCT)19CTTCC	(CTTCT)13CTTCC	(CTTCT)16CTTCC	(CTTCT)8CTTCC	(CTTCT)4CTTCC	Known	No reads through repeat	No reads through repeat	No reads through repeat	No reads through repeat	(CTTCT)19CTTCC(3F,1R), (CTTCT)18CTTCC(1F)	(CTTCT)19CTTCC(3F), CATCT(CTTCT)18CTTCC(1R)	689033
* From the N. gonorrhoeae strain FA1090 genome sequence (NC_002946.2).
† From the N. gonorrhoeae strain NCCP11945 genome sequence (CP00150.1).
‡ From the N. gonorrhoeae strain FA19 genome sequence (NZ_CP012026.1).
§ From the N. gonorrhoeae strain FA6140 genome sequence (NZ_CP012027.1).
ǁ From the N. gonorrhoeae strain 35/02 genome sequence (NZ_CP012028.1).
¶ From the N. gonorrhoeae strain MS11 genome sequence (NC_022240.1).
# Gene phase variation candidacy in N. gonorrhoeae. Known – phase variation has been reported in the literature. Yes – there is evidence of repeat tract variation between strains supporting phase variation. (yes) – although there is no variation between strains investigated here, tracts of this length vary on other genes (Chen et al., 1998; Shafer et al., 2002; Adamczyk-Poplawska et al., 2011).
** From Ion Torrent sequencing data of 8 week cultures (accession number SRR3547950). For each repeat identified, the values in parenthesis after the repeat indicate the number of reads that include this repeat and the directionality of the read, either forward (F) or reverse (R).
†† From Ion Torrent sequencing data of 8 week cultures (accession number SRR3547951). For each repeat identified, the values in parenthesis after the repeat indicate the number of reads that include this repeat and the directionality of the read, either forward (F) or reverse (R).
‡‡ From Ion Torrent sequencing data of 20 week cultures (accession number SRR3547952). For each repeat identified, the values in parenthesis after the repeat indicate the number of reads that include this repeat and the directionality of the read, either forward (F) or reverse (R).
§§ From Ion Torrent sequencing data of 20 week cultures (accession number SRR3547953). For each repeat identified, the values in parenthesis after the repeat indicate the number of reads that include this repeat and the directionality of the read, either forward (F) or reverse (R).
ǁǁ From Illumina sequencing data of 20 week cultures (accession numbers SRR3547954 & SRR3547955). These are combined results from paired-end forward (2928-NS1_1) and reverse (2928-NS1_2) reads. For each repeat identified, the values in parenthesis after the repeat indicate the number of reads that include this repeat and the directionality of the read, either forward (F) or reverse (R).
¶¶ From Illumina sequencing data of 20 week cultures (accession numbers SRR3547956 & SRR3547957). These are combined results from paired-end forward (2929-NS2_1) and reverse (2929-NS2_2) reads. For each repeat identified, the values in parenthesis after the repeat indicate the number of reads that include this repeat and the directionality of the read, either forward (F) or reverse (R).
## There is a 400 bp deletion in this strain encompassing the region that would contain this repeat.
*** NGK_2186 and NGO2047 annotations are on opposite strands.
††† This CDS appears to be frame-shifted and annotated as two CDSs.
